# Supplementary material for: A semi-automated, KNIME-based workflow for biofilm assays
Source: BMC Microbiol. 2016 Apr 6;16:61. doi: 10.1186/s12866-016-0676-9 (PMC4823873; doi:10.1186/s12866-016-0676-9)
Supplement: Additional file 1 — Plate layout template for recording sample placement in multi-well plates and merging metadata with measurements in KNIME. See Fig. 1 for illustration. (XLSX 24.4 kb) [file 12866_2016_676_MOESM1_ESM.xlsx]

## Sheet: layout plate ..a
		cell_culture
			1	2	3	4	5	6	7	8
		A	ax	ax	ax	ax	ax	ax	ax	ax
		B	co	co	co	co	co	co	co	co
		C	xen	xen	xen	xen	xen	xen	xen	xen
		D	ax	ax	ax	ax	ax	ax	ax	ax
		E	co	co	co	co	co	co	co	co
		F	xen	xen	xen	xen	xen	xen	xen	xen
		treatment
			1	2	3	4	5	6	7	8
		A	NA	NA	NA	NA	NA	NA	NA	NA
		B	S32	S32	S32	S32	S32	S32	S32	S32
		C	NA	NA	NA	NA	NA	NA	NA	NA
		D	NA	NA	NA	NA	NA	NA	NA	NA
		E	S32	S32	S32	S32	S32	S32	S32	S32
		F	NA	NA	NA	NA	NA	NA	NA	NA
		plate_ID
			1	2	3	4	5	6	7	8
		A	YYMMDDxa	YYMMDDxa	YYMMDDxa	YYMMDDxa	YYMMDDxa	YYMMDDxa	YYMMDDxa	YYMMDDxa
		B	YYMMDDxa	YYMMDDxa	YYMMDDxa	YYMMDDxa	YYMMDDxa	YYMMDDxa	YYMMDDxa	YYMMDDxa
		C	YYMMDDxa	YYMMDDxa	YYMMDDxa	YYMMDDxa	YYMMDDxa	YYMMDDxa	YYMMDDxa	YYMMDDxa
		D	YYMMDDxa	YYMMDDxa	YYMMDDxa	YYMMDDxa	YYMMDDxa	YYMMDDxa	YYMMDDxa	YYMMDDxa
		E	YYMMDDxa	YYMMDDxa	YYMMDDxa	YYMMDDxa	YYMMDDxa	YYMMDDxa	YYMMDDxa	YYMMDDxa
		F	YYMMDDxa	YYMMDDxa	YYMMDDxa	YYMMDDxa	YYMMDDxa	YYMMDDxa	YYMMDDxa	YYMMDDxa
		another_factor
			1	2	3	4	5	6	7	8
		A	level X	level X	level Z	level X	level X	level Y	level Z	level Y
		B	level X	level X	level Y	level Z	level Y	level X	level Z	level Y
		C	level X	level Z	level Y	level Y	level X	level X	level X	level X
		D	level X	level Y	level Y	level X	level X	level Y	level X	level X
		E	level Y	level X	level Z	level Y	level X	level X	level X	level X
		F	level Y	level Y	level X	level X	level Y	level Z	level X	level Z

## Sheet: plate ..b
		cell_culture
			1	2	3	4	5	6	7	8
		A	ax	ax	ax	ax	ax	ax	ax	ax
		B	co	co	co	co	co	co	co	co
		C	xen	xen	xen	xen	xen	xen	xen	xen
		D	ax	ax	ax	ax	ax	ax	ax	ax
		E	co	co	co	co	co	co	co	co
		F	xen	xen	xen	xen	xen	xen	xen	xen
		treatment
			1	2	3	4	5	6	7	8
		A	NA	NA	NA	NA	NA	NA	NA	NA
		B	S32	S32	S32	S32	S32	S32	S32	S32
		C	NA	NA	NA	NA	NA	NA	NA	NA
		D	NA	NA	NA	NA	NA	NA	NA	NA
		E	S32	S32	S32	S32	S32	S32	S32	S32
		F	NA	NA	NA	NA	NA	NA	NA	NA
		plate_ID
			1	2	3	4	5	6	7	8
		A	YYMMDDxb	YYMMDDxb	YYMMDDxb	YYMMDDxb	YYMMDDxb	YYMMDDxb	YYMMDDxb	YYMMDDxb
		B	YYMMDDxb	YYMMDDxb	YYMMDDxb	YYMMDDxb	YYMMDDxb	YYMMDDxb	YYMMDDxb	YYMMDDxb
		C	YYMMDDxb	YYMMDDxb	YYMMDDxb	YYMMDDxb	YYMMDDxb	YYMMDDxb	YYMMDDxb	YYMMDDxb
		D	YYMMDDxb	YYMMDDxb	YYMMDDxb	YYMMDDxb	YYMMDDxb	YYMMDDxb	YYMMDDxb	YYMMDDxb
		E	YYMMDDxb	YYMMDDxb	YYMMDDxb	YYMMDDxb	YYMMDDxb	YYMMDDxb	YYMMDDxb	YYMMDDxb
		F	YYMMDDxb	YYMMDDxb	YYMMDDxb	YYMMDDxb	YYMMDDxb	YYMMDDxb	YYMMDDxb	YYMMDDxb
		another_factor
			1	2	3	4	5	6	7	8
		A	level Y	level X	level Y	level X	level Z	level Z	level X	level X
		B	level X	level Z	level Y	level Y	level Z	level Y	level X	level Y
		C	level Z	level Y	level Y	level Y	level Y	level X	level X	level Y
		D	level Z	level X	level Y	level Y	level Y	level X	level X	level X
		E	level X	level X	level Y	level Y	level X	level X	level Y	level Z
		F	level Z	level Z	level Y	level X	level Y	level X	level Y	level Z

## Sheet: ..c
		cell_culture
			1	2	3	4	5	6	7	8
		A	ax	ax	ax	ax	ax	ax	ax	ax
		B	co	co	co	co	co	co	co	co
		C	xen	xen	xen	xen	xen	xen	xen	xen
		D	ax	ax	ax	ax	ax	ax	ax	ax
		E	co	co	co	co	co	co	co	co
		F	xen	xen	xen	xen	xen	xen	xen	xen
		treatment
			1	2	3	4	5	6	7	8
		A	NA	NA	NA	NA	NA	NA	NA	NA
		B	S32	S32	S32	S32	S32	S32	S32	S32
		C	NA	NA	NA	NA	NA	NA	NA	NA
		D	NA	NA	NA	NA	NA	NA	NA	NA
		E	S32	S32	S32	S32	S32	S32	S32	S32
		F	NA	NA	NA	NA	NA	NA	NA	NA
		plate_ID
			1	2	3	4	5	6	7	8
		A	YYMMDDxc	YYMMDDxc	YYMMDDxc	YYMMDDxc	YYMMDDxc	YYMMDDxc	YYMMDDxc	YYMMDDxc
		B	YYMMDDxc	YYMMDDxc	YYMMDDxc	YYMMDDxc	YYMMDDxc	YYMMDDxc	YYMMDDxc	YYMMDDxc
		C	YYMMDDxc	YYMMDDxc	YYMMDDxc	YYMMDDxc	YYMMDDxc	YYMMDDxc	YYMMDDxc	YYMMDDxc
		D	YYMMDDxc	YYMMDDxc	YYMMDDxc	YYMMDDxc	YYMMDDxc	YYMMDDxc	YYMMDDxc	YYMMDDxc
		E	YYMMDDxc	YYMMDDxc	YYMMDDxc	YYMMDDxc	YYMMDDxc	YYMMDDxc	YYMMDDxc	YYMMDDxc
		F	YYMMDDxc	YYMMDDxc	YYMMDDxc	YYMMDDxc	YYMMDDxc	YYMMDDxc	YYMMDDxc	YYMMDDxc
		another_factor
			1	2	3	4	5	6	7	8
		A	level Z	level X	level X	level X	level X	level Y	level X	level Z
		B	level X	level Y	level Y	level Z	level X	level Z	level X	level Z
		C	level X	level Y	level Z	level X	level Z	level X	level X	level Z
		D	level X	level X	level Y	level Y	level Z	level X	level Z	level X
		E	level Y	level X	level X	level Z	level X	level X	level Y	level X
		F	level Z	level Z	level X	level X	level Y	level Z	level X	level Y
